# Supplementary material for: Integrated information theory reveals the potential role of the posterior parietal cortex in sustaining conditioning responses in classical conditioning tasks
Source: Front Neurosci. 2025 Jan 29;19:1512724. doi: 10.3389/fnins.2025.1512724 (PMC11814451; doi:10.3389/fnins.2025.1512724)
Supplement: Supplementary Table 1 — The number of ROI-included/excluded Core sessions in the first half of the training. [file Table_1.xlsx]

## Sheet: Sheet1
ROI/Categories	Included	Excluded
PPC	16	21
S1HL	23	14
ALM	23	14
M2	29	8
S1FL	15	22
S1m	10	27
