# Supplementary material for: Integrated information theory reveals the potential role of the posterior parietal cortex in sustaining conditioning responses in classical conditioning tasks
Source: Front Neurosci. 2025 Jan 29;19:1512724. doi: 10.3389/fnins.2025.1512724 (PMC11814451; doi:10.3389/fnins.2025.1512724)
Supplement: Supplementary Table 3 — Mann Whitney statistical test values in Figure 6. [file Table_3.xlsx]

## Sheet: Sheet1
ROI name	Mann-Whitney statistic	P-value
PPC	245.5	0.0182323
S1HL	119.5	0.199099
ALM	102	0.618395
M2	149	0.631554
S1FL	206.5	0.158716
S1m	82	0.0725462
